# Supplementary material for: Three-Dimensional Organization of Chicken Genome Provides Insights into Genetic Adaptation to Extreme Environments
Source: Genes (Basel). 2022 Dec 9;13(12):2317. doi: 10.3390/genes13122317 (PMC9778438; doi:10.3390/genes13122317)
Supplement: Supplementary file 1 [file genes-13-02317-s001.zip]

Archive with 2 entries (2 files):
- genes-2002664-supplementary figures.pdf
- genes-2002664-supplementary tables.pdf
